# Supplementary material for: Meta-Analysis of Abiotic Conditions Affecting Exopolysaccharide Production in Cyanobacteria
Source: Metabolites. 2025 Feb 14;15(2):131. doi: 10.3390/metabo15020131 (PMC11857606; doi:10.3390/metabo15020131)
Supplement: Supplementary file 1 [file metabolites-15-00131-s001.zip]

Archive with 1 entries (1 files):
- metabolites-3460847-supplementary.pdf
